# Supplementary material for: Short Tandem Repeat Genotyping and Antifungal Susceptibility Testing of Latin American Candida tropicalis Isolates
Source: J Fungi (Basel). 2023 Feb 5;9(2):207. doi: 10.3390/jof9020207 (PMC9958743; doi:10.3390/jof9020207)
Supplement: Supplementary file 1 [file jof-09-00207-s001.zip]

Archive with 4 entries (3 files):
- jof-2189999-supplementary/
- jof-2189999-supplementary/Supplementary Figure S1 STR Cantro Brazil.pptx
- jof-2189999-supplementary/Supplementary Figure S2 STR Cantro Brazil.pptx
- jof-2189999-supplementary/Table S1.pdf
